# Supplementary material for: Postoperative Complications of Upfront Ovarian Cancer Surgery and Their Effects on Chemotherapy Delay
Source: Curr Oncol. 2024 Sep 19;31(9):5630–42. doi: 10.3390/curroncol31090417 (PMC11430809; doi:10.3390/curroncol31090417)
Supplement: Supplementary file 1 [file curroncol-31-00417-s001.zip]

Archive with 1 entries (1 files):
- curroncol-3092386-supplementary.pdf
